# Supplementary material for: Effects of root and leaf litter identity and diversity on oribatid mite abundance, species richness and community composition
Source: PLoS One. 2019 Jul 10;14(7):e0219166. doi: 10.1371/journal.pone.0219166 (PMC6619738; doi:10.1371/journal.pone.0219166)
Supplement: S1 Appendix — (XLSX) [file pone.0219166.s001.xlsx]

## Sheet: Tabelle1
	S1 Appendix. Name of oribatid mite species, their abbreviations in Fig. 4, their reproductive mode and proportional abundance
	averaged over root and leaf litter species
	Species name	Abbreviation in Fig. 4	reproductive	Average
			mode	abundance (%)
	Enarthronota
	Brachychthoniidae spp. Thor, 1934	BrachSpp	parthenogenesis	7.2793
	Hypochthoniidae
	Hypochthonius rufulus C.L. Koch, 1835	HypcRufl	parthenogenesis	1.5746
	Mixonomata
	Phthiracaridae
	Phthiracarus spp. Perty, 1841	PhthrSpp	sex	8.93134
	Desmonomata
	Nothridae
	Nothrus silvestris Nicolet, 1855	NothSilv	parthenogenesis	0.232318
	Camisidae
	Platynothrus peltifer (C.L. Koch, 1839)	PlatPelt	parthenogenesis	0.180692
	Brachypylina
	Damaeidae
	Damaeus clavipes (Hermann, 1804)	­	sex	0.0774393
	Damaeus riparius Nicolet, 1855	­	sex	0.0258131
	Metabelba pulverosa Strenzke, 1953	MetbPulv	sex	0.129066
	Astegistidae
	Cultroribula bicultrata (Berlese, 1905)	­	parthenogenesis	0.0258131
	Carabodidae
	Carabodes coriaceus C.L. Koch, 1835	CarbCori	sex	0.33557
	Carabodes femoralis (Nicolet, 1855)	CarbFemr	sex	0.103252
	Carabodes labyrinthicus (Michael, 1879)	­	sex	0.0258131
	Carabodes ornatus Štorkán, 1925	­	sex	0.0516262
	Oppiidae
	cf. Amerioppia badensis (Woas, 1986)	­	sex	0.0258131
	Berniniella bicarinata (Paoli, 1908)	­	sex	0.232318
	Berniniella sigma (Strenzke, 1951)	­	sex	0.33557
	Dissorhina ornata (Oudemans, 1900)	DissOrnt	sex	2.81363
	Microppia minus (Paoli, 1908)	MicrMins	parthenogenesis	1.52297
	Oppiella falcata (Paoli, 1908)	­	sex	0.103252
	Oppiella fallax (Paoli, 1908)	­	sex	0.0258131
	Oppiella neerlandica (Oudemans, 1900)	­	sex	0.129066
	Oppiella nova (Oudemans, 1902)	OppiNova	parthenogenesis	12.6226
	Oppiella obsoleta (Paoli, 1908)	OppiObsl	sex	4.74961
	Oppiella subpectinata (Oudemans, 1900)	OppiSubp	sex	14.8684
	Oppiella uliginosa (Willmann, 1919)	­	sex	0.0258131
	Subiasella quadrimaculata (Evans, 1952)	­	sex	0.154879
	Quadroppiidae
	Quadroppia quadricarinata (Michael, 1885)	QuadQuad	parthenogenesis	0.696954
	Suctobelbidae
	Suctobelbella spp. Jacot, 1937	SuctbSpp	parthenogenesis	22.509
	Tectocepheidae
	Tectocepheus minor Berlese, 1903	TectMinr	parthenogenesis	0.232318
	Tectocepheus velatus knuellei Vanĕk, 1960	­	parthenogenesis	0.0258131
	Tectocepheus velatus sarekensis Trägardh, 1910	­	parthenogenesis	0.0516262
	Phenopelopidae
	Eupelops hirtus (Berlese, 1916)	­	sex	0.0774393
	Eupelops plicatus (C.L. Koch, 1835)	­	sex	0.0774393
	Achipteriidae
	Achipteria coleoptrata (Linné 1758)	AchpCole	sex	8.80227
	Oribatellidae
	Oribatella calcarata (C.L. Koch, 1835)	OribCalc	sex	0.490449
	Oribatella quadricornuta Michael 1880	OribQuad	sex	0.542075
	Oribatulidae
	Oribatula tibialis (Nicolet, 1855)	OribTibi	sex	0.180692
	Scheloribatidae
	Scheloribates ascendens Weigmann & Wunderle, 1990	SchlAscn	sex	0.232318
	Scheloribates initialis (Berlese, 1908)	SchlInit	sex	2.29737
	Scheloribates latipes (C.L. Koch, 1841)	­	sex	0.0774393
	Chamobatidae
	Chamobates borealis (Trägardh, 1902)	ChamBore	sex	0.309757
	Chamobates subglobulus (Oudemans, 1900)	ChamSubg	sex	0.33557
	Chamobates voigtsi (Oudemans, 1902)	ChamVoig	sex	6.22096
	Galumnidae
	Galumna alata (Hermann, 1804)	­	sex	0.0258131
	Galumna lanceata (Oudemans, 1900)	GalmLanc	sex	0.232318
